# Supplementary material for: Indocyanine green kinetics with near-infrared spectroscopy predicts cerebral hyperperfusion syndrome after carotid artery stenting
Source: PLoS One. 2017 Jul 12;12(7):e0180684. doi: 10.1371/journal.pone.0180684 (PMC5507521; doi:10.1371/journal.pone.0180684)
Supplement: S1 File — (XLSX) [file pone.0180684.s001.xlsx]

## Sheet: ICG NIRS dataset
Non-Hyperperfusion group (N=113)
Number	Age	Gender	Site	Hypertension	Diabates	Current smoker	CKD	Statin	ARB	PPI	Symptomatic	Vulnerable plaque	Degree of stenosis(%)	No cross flow	preope CVR	postope AI	Filter protection	Open-cell Stent	DWI positive	Ischemic events	Hemorrhagic events	Hyperperfusion syndrome	Before Rise time	Before Maximum ICG	Before BFI	Before TTP	After Rise time	After Maximum ICG	After BFI	After TTP	BFI ratio	BFI ratio Pre	BFI ratio Just after CAS	BFI ratio 6hr after CAS	BFI ratio 1 day after CAS
1	77	M	L	○	×	×	×	○	○	×	Asymptomatic	×	86		41.16	96.3724	○	Open-cell Stent		None	None	None	4.01827	0.6748	0.167998	12	2.46474	0.7117	0.288752	12	1.31909	1	0.973874	0.862735	0.802848
2	72	F	R	○	×	×	○	○	○	×	Symptomatic	×	72		62.5949	97.8971	○	Open-cell Stent		None	None	None	3.15736	1.0894	0.345034	11.5	8.81227	1.2817	0.145445	11	0.837923	1	0.837923	1.036	0.987689
3	79	M	R	○	×	×	○	○	○	×	Asymptomatic	×	90		46.5682	97.7311	○	Closed-cell stent		None	None	None	6.99973	1.215	0.173578	12.5	2.38949	0.3574	0.145445	13.5	0.827363	1	0.973624	0.972615	0.963523
4	70	M	R	○	○	×	×	○	○	○	Asymptomatic	○	83		46.2918	101.625	○	Closed-cell stent		None	None	None	3.47464	1.2847	0.369736	13	3.82277	1.0802	0.28257	12	1.31909	1	1.31909	1.08258	1.00875
5	70	M	L	○	×	○	×	○	○	×	Symptomatic	×	80	No cross flow	25.5265	98.4408	○	Open-cell Stent		None	None	None	4.50013	0.964	0.214216	13	1.99484	0.5636	0.28257	13.5	1.32938	1	1.23625	1.13848	1.08458
6	61	M	R	○	×	×	×	○	○	×	Asymptomatic	○	90		59.8409	102.262	○	Closed-cell stent		None	None	None	2.93647	0.6625	0.22561	18	2.5931	1.1296	0.435617	15.5	1.24316	1	1.24316	1.19247	0.892275
7	79	M	L	○	×	×	○	○	○	×	Asymptomatic	×	80		50.6504	95.8284	○	Closed-cell stent		None	None	None	3.32439	1.1649	0.35041	12	3.41668	0.9004	0.435617	11.899	1.23435	1	1.23435	1.32305	1.10084
8	78	M	L	○	○	×	×	○	○	×	Symptomatic	○	70		39.7132	97.4297	○	Closed-cell stent		None	None	None	4.14899	0.8858	0.213498	12	4.49992	1.2201	0.263531	11.5	1.25799	1	1.25799	0.929565	1.20157
9	70	M	L	×	×	×	×	○	×	×	Asymptomatic	×	80		46.5682	97.7311	○	Open-cell Stent		None	None	None	5.49985	1.1854	0.215533	12	3.49994	0.9326	0.271138	11.5	0.763167	1	0.763167	0.630792	0.536885
10	75	M	R	○	×	○	○	○	○	×	Asymptomatic	○	85		26.3166	97.6597	○	Closed-cell stent		None	None	None	3.00012	1.0475	0.349153	11.5	2.47181	0.7117	0.266462	10.9	1.72265	1	1.72265	1.07539	1.07539
11	66	M	R	○	○	×	×	○	○	×	Symptomatic	○	60	No cross flow	25.0717	101.146	○	Closed-cell stent		None	None	None	4.00019	0.6686	0.167142	11.5	2.42501	0.5398	0.287927	10	1.57759	1	1.57759	1.61345	1.57567
12	61	M	L	○	×	×	×	○	○	×	Asymptomatic	○	90		49.7132	94.428	○	Closed-cell stent		None	None	None	3.94971	0.5573	0.141099	12	3.3679	0.9155	0.222597	10.5	0.93186	1	0.93186	0.8601	0.914634
13	75	M	R	○	×	×	○	○	○	×	Asymptomatic	○	88		25.5265	98.4408	○	Closed-cell stent	○	None	None	None	3.55013	1.0356	0.291708	12.5	3.43438	1.0752	0.271831	12	1.44014	1	1.44014	1.297	0.967133
14	68	M	L	○	×	○	○	○	○	×	Asymptomatic	×	95		48.0168	98.7517	○	Open-cell Stent		None	None	None	5.06097	1.1002	0.217389	13.5	2.50009	0.938	0.31307	11.9	1.07854	1	1.07854	1.06542	0.918408
15	76	M	R	×	×	○	×	○	×	×	Symptomatic	×	55		37.6692	103.455	○	Open-cell Stent		None	None	None	3.15956	1.0991	0.347865	11.5	4.87668	1.3605	0.375187	11.75	1.0638	1	1.0257	0.833025	0.682123
16	82	M	R	○	○	×	×	○	○	○	Asymptomatic	×	95		41.3349	95.2945	○	Open-cell Stent	○	None	None	None	5.25567	1.4295	0.271992	12.5	9.38167	1.4159	0.278981	12	1.06438	1	1.0638	1.37679	0.944703
17	67	F	L	○	×	×	×	○	×	×	Asymptomatic	○	85		25.8197	104.294	○	Open-cell Stent		None	None	None	10.1508	1.4401	0.141871	12	5.2822	0.7972	0.150922	11.5	0.908986	1	1.32985	0.928375	0.878292
18	74	M	R	×	×	×	×	○	×	×	Symptomatic	○	67		48.8928	92.5938	○	Open-cell Stent		None	None	None	2.49995	1.5645	0.625813	12.5	3.48987	0.9171	0.262789	13	1.06438	1	1.06438	0.891322	1.05205
19	68	M	L	○	○	○	○	○	○	×	Symptomatic	○	52		63.1726	99.2716	○	Closed-cell stent		None	None	None	4.0001	0.9876	0.246894	11.5	5.08128	1.6823	0.262789	12	0.908986	1	0.908986	0.839806	0.751991
20	78	F	L	×	×	×	○	○	×	×	Symptomatic	×	70		62.4253	97.9183	○	Closed-cell stent		None	None	None	4.30088	1.5665	0.364228	11	0.522233	0.1729	0.331078	9.5	0.974637	1	0.9795	1.06065	0.963513
21	73	M	R	○	×	○	×	○	○	○	Asymptomatic	○	80		56.959	100.261	○	Closed-cell stent		None	None	None	2.54623	0.8328	0.327072	11	3.97138	1.2723	0.320367	10.5	0.966284	1	1.20874	1.12877	1.02938
22	79	M	R	×	×	×	×	○	×	×	Symptomatic	○	73		81.6432	98.1337	○	Closed-cell stent		None	None	None	1.29327	0.5674	0.438734	11.5	3.55582	1.2384	0.348274	11.5	1.00072	1	1.01158	0.915819	0.960829
23	77	M	L	○	○	×	×	○	×	○	Asymptomatic	×	90		27.8114	97.4339	○	Open-cell Stent		None	None	None	2.4865	1.1273	0.453368	12	2.12289	0.9736	0.45862	12.19	1.52055	1	0.966284	0.89977	0.924433
24	72	M	L	×	×	○	×	○	×	×	Asymptomatic	○	90	No cross flow	33.7418	100.483	○	Closed-cell stent		None	None	None	2.56234	0.6643	0.259255	12	5.08874	1.2748	0.250514	11	0.745047	1	1.00072	0.9019	0.846311
25	80	M	R	○	×	×	×	○	○	○	Symptomatic	○	70		38.4973	99.0814	○	Closed-cell stent		None	None	None	1.67322	0.6172	0.368869	13	2.27071	0.8382	0.369136	14.5	1.00978	1	1.52055	0.808709	0.996845
26	71	M	R	○	○	×	×	○	○	×	Asymptomatic	○	95		15.4408	101.851	○	Closed-cell stent		None	None	None	3.17182	0.8043	0.253577	13.5	2.48407	0.9578	0.385577	12.2	1.61605	1	0.745047	0.82483	0.888027
27	76	F	R	○	○	×	×	○	○	×	Asymptomatic	×	80		69.7009	95.5747	○	Closed-cell stent		None	None	None	2.09252	0.9425	0.450413	14	4.31284	1.4473	0.335579	13	1.00978	1	1.00978	0.982821	1.02938
28	76	M	R	○	○	×	○	○	○	○	Symptomatic	○	86	No cross flow	27.0855	98.7975	○	Closed-cell stent	○	None	None	None	2.46512	0.8812	0.357467	10.5	4.53898	1.6384	0.360962	9.5	0.941003	1	1.61605	0.979279	0.99184
29	80	M	L	○	○	×	○	○	×	○	Asymptomatic	×	80		71.3525	101.736	○	Closed-cell stent		None	None	None	4.1338	0.9873	0.238836	12.5	3.23158	1.2473	0.385972	10.5	0.941003	1	0.941003	0.987011	0.954883
30	86	M	L	○	×	×	○	○	○	×	Asymptomatic	○	80		31.4352	101.291	○	Closed-cell stent		None	None	None	4.2212	0.9124	0.216147	13	4.07286	0.8284	0.203395	12.5	0.994964	1	1.33985	1.02478	0.972837
31	71	F	R	○	×	×	×	○	○	×	Symptomatic	×	70		36.7191	104.55	○	Open-cell Stent	○	None	None	None	2.15541	0.8293	0.384753	10.5	2.70512	0.8637	0.319284	13	0.941657	1	0.994964	0.982181	1.04712
32	53	M	L	×	×	×	×	○	×	×	Symptomatic	○	70		28.8226	98.1462	○	Closed-cell stent		None	None	None	2.48969	0.5843	0.234688	12.5	2.01379	1.2923	0.233506	12	1.48546	1	0.941657	0.948179	0.949568
33	86	F	R	○	×	×	×	○	○	×	Symptomatic	○	90	No cross flow	38.925	104.497	○	Open-cell Stent		None	None	None	1.84332	1.2562	0.681486	10	2.38723	1.143	0.641726	11	1.28271	1	1.48546	1.37468	1.07148
34	80	M	R	○	○	×	×	○	×	○	Symptomatic	×	95		86.1236	95.3797	○	Closed-cell stent		None	None	None	3.24828	1.047	0.322324	8	2.70931	1.2944	0.478798	7.2	1.28501	1	1.28271	0.684141	0.435656
35	76	M	R	○	○	×	○	○	○	×	Asymptomatic	×	80		61.5363	101.938	○	Closed-cell stent		None	None	None	3.48332	1.2974	0.372461	10	1.8782	0.8169	0.47776	8	1.28501	1	1.28501	0.68956	0.61563
36	77	F	R	○	×	○	×	○	○	×	Symptomatic	×	90	No cross flow	46.5369	103.782	○	Closed-cell stent		None	None	None	2.50007	0.8462	0.338471	11	3.00007	0.5888	0.434937	9.5	1.32792	1	1.58039	1.81567	1.13971
37	78	M	R	×	×	○	×	○	×	○	Asymptomatic	×	80		40.1241	101.707	○	Open-cell Stent	○	None	None	None	4.53191	0.5628	0.124186	12.5	1.54694	0.8115	0.196262	10	1.21753	1	1.32792	0.638558	0.443321
38	80	M	R	×	×	○	×	○	×	×	Symptomatic	○	95		41.0271	98.5853	○	Closed-cell stent		None	None	None	2.00004	0.7901	0.395043	10	2.46241	0.653	0.524584	10.21	1.08592	1	1.21753	1.321	0.432847
39	81	M	L	○	×	×	○	○	○	×	Symptomatic	○	90		22.1861	100.35	○	Open-cell Stent		None	None	None	2.9999	0.6534	0.217807	10.5	1.98805	0.9674	0.265187	11.5	1.26765	1	1.08592	1.30626	0.602457
40	82	M	L	○	○	×	×	○	×	×	Asymptomatic	×	84		50.0213	91.4154	○	Closed-cell stent		None	None	None	2.1718	0.9732	0.448108	14.5	1.98668	0.9722	0.486608	13.5	0.996422	1	1.26765	1.30328	0.949201
41	83	M	L	○	○	×	○	○	×	×	Symptomatic	○	90		28.9383	99.1724	○	Closed-cell stent		None	None	None	2.1195	0.8182	0.386035	13	3.29009	1.0739	0.489359	10.5	0.996422	1	0.996422	0.75569	1.03945
42	74	F	L	○	×	×	○	○	○	×	Symptomatic	○	84		76.1209	96.185	○	Closed-cell stent		None	None	None	3.19285	1.0459	0.327576	12	2.5931	1.1296	0.326404	10	0.960982	1	1.11274	1.22423	1.23903
43	70	M	L	×	○	○	×	○	×	×	Asymptomatic	×	80		36.9973	96.4485	○	Open-cell Stent		None	None	None	2.48385	0.8032	0.323369	15.5	3.29242	1.1847	0.359827	12.5	1.16228	1	0.960982	0.961025	0.856797
44	80	M	L	○	×	×	×	○	○	○	Symptomatic	○	55		63.8358	100.709	○	Closed-cell stent		None	None	None	4.23565	1.0948	0.258473	12	3.81339	0.9472	0.248388	12.5	1.01795	1	1.16228	0.980613	0.860939
45	89	M	L	○	○	×	○	○	×	×	Asymptomatic	×	80		29.8963	95.7977	○	Closed-cell stent		None	None	None	1.94951	0.8873	0.455139	13	3.04197	1.6092	0.529	11.5	0.729194	1	1.01795	0.929579	0.862532
46	77	F	L	○	×	×	○	○	○	×	Asymptomatic	×	80		28.8488	99.0773	○	Closed-cell stent		None	None	None	2.46299	0.7732	0.313928	14.5	2.7375	0.8748	0.319562	14	1.35638	1	0.729194	0.53828	0.584694
47	83	M	L	○	×	×	○	○	×	×	Symptomatic	○	80		28.0588	100.008	○	Open-cell Stent	○	None	None	None	1.35646	0.8382	0.617933	13.5	1.63429	0.7364	0.450593	12.5	1.46358	1	1.35638	1.15586	0.890828
48	78	M	L	○	×	×	○	○	○	×	Symptomatic	○	80		70.9494	89.7258	○	Closed-cell stent		None	None	None	2.79527	0.5583	0.19973	14	1.91281	0.5182	0.27091	13	0.978681	1	1.46358	1.36746	1.39511
49	75	M	L	×	×	×	×	○	×	×	Symptomatic	○	80		15.056	98.5882	○	Closed-cell stent		None	None	None	3.13744	1.2483	0.397872	14.5	1.59414	0.9283	0.582319	11	1.43734	1	0.978681	0.955916	0.800477
50	78	M	R	○	×	×	×	○	○	×	Asymptomatic	○	95		31.4352	94.9397	○	Open-cell Stent		None	None	None	2.71252	0.9824	0.362173	15	3.22836	1.1443	0.354452	14.5	1.06609	1	1.43734	1.07333	0.998476
51	54	M	L	×	×	×	×	○	×	×	Symptomatic	×	90		47.7733	103.952	○	Closed-cell stent		None	None	None	3.05936	0.6553	0.214195	14	2.55107	0.7854	0.307871	11	1.07382	1	1.06609	1.42301	1.23949
52	75	M	L	○	○	×	○	○	○	×	Symptomatic	○	80		53.0635	100.393	○	Closed-cell stent		None	None	None	5.04258	1.1789	0.233789	13.99	3.9103	0.9746	0.249239	11	1.07284	1	1.07382	0.95872	1.08248
53	68	Ｍ	L	○	×	×	×	○	○	×	Asymptomatic	×	80		28.1998	103.632	○	Closed-cell stent		None	None	None	2.14794	0.9764	0.454576	12	1.54958	0.7564	0.488132	10	1.44434	1	0.992366	0.728359	0.700857
54	83	Ｍ	R	○	○	○	○	○	○	×	Asymptomatic	×	80		63.1951	99.0766	○	Open-cell Stent		None	None	None	2.51378	1.0924	0.434564	11	2.42252	0.9273	0.382784	11	1.00787	1	1.44434	1.46765	1.01087
55	84	Ｍ	L	○	×	×	○	○	○	×	Symptomatic	○	70		48.9899	92.6826	○	Open-cell Stent		None	None	None	3.33115	1.0475	0.314456	14.5	1.09736	0.4984	0.45418	12	1.33581	1	1.00787	0.939132	0.845884
56	73	Ｍ	L	○	○	○	×	○	×	×	Symptomatic	○	80		59.125	89.7503	○	Open-cell Stent	○	None	None	None	3.99779	1.2093	0.302492	13	4.06464	1.2392	0.304873	13.5	1.06317	1	1.33581	1.08256	0.988507
57	77	Ｍ	L	○	×	×	○	○	○	×	Symptomatic	○	65	No cross flow	50.2745	95.5747	○	Open-cell Stent		None	None	None	2.85789	0.9673	0.338467	15	2.69858	1.2201	0.452127	14	0.985784	1	1.06317	0.778857	0.734481
58	69	Ｍ	R	○	×	×	○	○	○	×	Symptomatic	○	55		37.2545	99.6712	○	Closed-cell stent		None	None	None	1.57921	0.6784	0.429582	11.5	2.51424	1.1483	0.456718	10.9	1.21329	1	0.985784	0.969173	0.972461
59	66	Ｍ	L	×	×	×	×	○	×	×	Asymptomatic	×	80		68.6028	100.379	○	Open-cell Stent		None	None	None	2.14745	0.8739	0.406947	11.5	2.04207	0.8192	0.401162	10	1.00123	1	1.21329	0.818172	0.903623
60	76	Ｍ	L	×	×	×	○	○	×	×	Asymptomatic	×	81		34.7432	96.1149	○	Closed-cell stent	○	None	None	None	2.21693	0.9634	0.434564	11	1.84693	0.9738	0.527252	11.49	1.62986	1	1.00123	0.92848	0.922527
61	72	Ｍ	L	○	×	×	○	○	○	×	Symptomatic	○	91		67.0807	101.166	○	Open-cell Stent		None	None	None	3.48945	0.7843	0.224763	9	3.48516	0.7843	0.22504	9.12	1.06788	1	1.62986	1.03616	0.884903
62	81	Ｍ	R	○	○	×	×	○	×	×	Asymptomatic	×	80		45.2918	102.394	○	Closed-cell stent		None	None	None	3.83417	1.2345	0.321973	7	2.04623	1.0738	0.52477	6.1	1.06788	1	1.06788	1.02613	1.00268
63	72	Ｍ	R	○	×	×	○	○	○	×	Asymptomatic	○	80		61.606	101.858	○	Closed-cell stent		None	None	None	2.66921	1.1473	0.429828	12.5	1.4917	0.6847	0.459005	12	0.99245	1	0.993452	0.753532	0.753532
64	64	Ｍ	R	○	○	○	×	○	×	×	Symptomatic	○	80		45.9131	102.592	○	Open-cell Stent		None	None	None	2.84054	1.2837	0.451921	8	1.65537	0.7432	0.448962	8.5	0.945722	1	0.99245	0.9475	0.968265
65	75	Ｍ	R	○	×	×	○	○	○	×	Asymptomatic	○	80		57.109	96.3767	○	Closed-cell stent		None	None	None	4.10733	0.9281	0.225962	14	3.00772	0.6745	0.224256	14.5	1.1496	1	0.945722	0.980863	1.02142
66	54	Ｍ	R	○	○	○	×	○	○	×	Symptomatic	○	83		53.0764	100.409	○	Closed-cell stent		None	None	None	6.07067	1.2324	0.203009	11.5	4.24137	0.8143	0.19199	12.5	1.51402	1	1.1496	1.0488	0.926894
67	72	F	R	○	○	○	○	○	○	×	Symptomatic	×	50		69.7009	95.5747	○	Closed-cell stent		None	None	None	1.83755	0.6874	0.374086	12	0.361503	0.1738	0.43005	11.87	0.703264	1	1.51402	1.29273	0.878906
68	84	Ｍ	R	○	×	×	○	○	○	×	Symptomatic	○	80		24.5296	100.911	○	Closed-cell stent		None	None	None	5.56579	1.7674	0.317547	14	3.24106	1.4567	0.480771	11	1.18791	1	0.703264	0.835848	0.676355
69	78	Ｍ	L	○	×	×	○	○	○	×	Asymptomatic	×	80		78.9955	100.014	○	Closed-cell stent		None	None	None	2.49995	1.5977	0.639094	13	3.87539	1.6134	0.449452	11.5	1.04458	1	1.18791	1.36475	0.931938
70	64	F	L	○	○	○	×	○	×	×	Asymptomatic	×	80		63.4551	97.3198	○	Closed-cell stent		None	None	None	4.99994	1.7523	0.350464	11	2.16271	0.889	0.416319	12	0.998732	1	1.04458	0.928476	0.867483
71	84	Ｍ	L	○	×	×	○	○	○	×	Asymptomatic	×	80		69.352	93.0368	○	Closed-cell stent		None	None	None	2.43294	0.9574	0.393516	11.5	3.00372	1.2942	0.411059	12.5	0.934458	1	0.998732	0.902226	0.857283
72	72	Ｍ	L	○	×	×	×	○	×	×	Asymptomatic	×	90		10.5773	102.941	○	Closed-cell stent		None	None	None	2.89398	1.2485	0.431413	11	2.28214	0.7275	0.430866	11.5	1.25403	1	0.934458	0.974636	1.04847
73	69	Ｍ	L	×	×	×	×	○	×	×	Symptomatic	○	83		74.3526	94.1928	○	Closed-cell stent		None	None	None	2.87859	0.982	0.341139	11.5	2.99987	0.914	0.31878	12.5	1.25403	1	1.25403	1.30454	0.618375
74	76	Ｍ	L	×	×	×	×	○	×	×	Symptomatic	○	99		28.8373	103.837	○	Open-cell Stent		None	None	None	4.49992	1.0933	0.24296	12	3.8076	1.1601	0.30468	10.5	1.25403	1	0.976133	1.30457	0.943254
75	84	M	L	○	×	×	○	○	○	×	Asymptomatic	○	80		41.6959	95.2536	○	Closed-cell stent		None	None	None	4.28374	0.9875	0.327384	11	1.57628	0.5771	0.366114	12.5	0.951645	1	0.951645	0.957464	0.843563
76	70	M	L	○	×	×	○	○	○	×	Symptomatic	○	50		62.2189	95.0134	○	Closed-cell stent		None	None	None	1.56635	0.6026	0.384717	9.5	2.30179	0.5526	0.366114	9.99	1.08606	1	1.08606	1.29575	0.954637
77	77	M	R	○	○	○	×	○	○	×	Asymptomatic	○	80		51.6352	94.4983	○	Closed-cell stent		None	None	None	3.15766	0.698	0.22105	10.49	3.30139	0.7489	0.240074	10.5	1.01655	1	1.01655	0.982479	1.02848
78	86	M	R	○	×	×	×	○	○	×	Asymptomatic	×	80		71.4623	100.828	○	Closed-cell stent	○	None	None	None	3.20366	0.7149	0.223151	12	2.87879	1.0904	0.226844	12.11	0.976093	1	0.976093	1.07548	1.07383
79	66	M	L	○	○	×	×	○	○	×	Symptomatic	○	60		26.145	95.6242	○	Closed-cell stent	○	None	None	None	2.99989	1.1641	0.388047	12.5	3.18407	1.1964	0.37877	11.5	1.15271	1	1.15271	0.835749	0.748373
80	78	M	R	○	×	×	○	○	×	○	Symptomatic	○	69		58.3496	97.2533	○	Closed-cell stent		None	None	None	3.50004	1.1409	0.325968	11.5	2.16183	0.8123	0.375746	12.5	1.02604	1	1.15619	1.81585	1.13746
81	56	M	R	×	×	×	×	○	×	×	Symptomatic	○	53		35.9929	96.1486	○	Closed-cell stent		None	None	None	3.29385	0.9874	0.324064	11.99	1.79852	0.6868	0.374681	13	1.14554	1	1.02604	0.808706	0.982749
82	84	F	R	○	×	×	×	○	○	×	Asymptomatic	○	90		41.1938	99.1928	○	Closed-cell stent	○	None	None	None	1.90768	0.71	0.37218	10.5	2.72249	1.0179	0.38187	11	1.14554	1	1.14554	0.689867	0.621837
83	79	M	R	○	×	×	○	○	×	×	Asymptomatic	×	80		62.6133	100.782	○	Open-cell Stent		None	None	None	3.49989	1.1423	0.326382	11.5	3.47807	0.8034	0.373885	11	1.02432	1	1.02432	1.15586	0.883726
84	62	M	L	○	×	×	○	○	○	×	Asymptomatic	×	80	No cross flow	17.5002	97.4836	○	Closed-cell stent	○	None	None	None	3.99991	0.902	0.225505	9.5	3.22226	1.2598	0.23099	10	1.11904	1	1.11904	0.918376	0.870187
85	91	M	L	○	×	×	○	○	○	×	Asymptomatic	×	80		30.8427	96.7311	○	Closed-cell stent		None	None	None	2.99991	1.0481	0.349377	8.5	3.00009	0.6166	0.390968	7.2	1.17255	1	1.17255	1.07333	0.989873
86	72	M	L	×	×	○	×	○	×	×	Asymptomatic	×	99		74.3216	94.0678	○	Closed-cell stent		None	None	None	3.99984	0.7011	0.175282	12.5	5.39102	1.108	0.205527	12.48	1.17255	1	1.32172	0.988443	0.949285
87	63	M	R	○	○	○	×	○	○	×	Asymptomatic	×	80		23.438	101.215	○	Closed-cell stent		None	None	None	7.10449	1.0858	0.152833	9	3.55834	1.1983	0.336758	9.2	1.25944	1	1.25944	0.926375	1.21284
88	80	M	R	○	×	×	×	○	○	×	Symptomatic	○	85		59.4885	98.0555	○	Closed-cell stent		None	None	None	3.50017	0.9359	0.267387	9.5	2.26598	0.9353	0.336758	8.2	0.949904	1	0.949904	1.28376	0.440394
89	78	M	R	○	○	○	×	○	○	×	Symptomatic	○	95		44.8241	97.0674	○	Closed-cell stent	○	None	None	None	2.49997	1.0863	0.434525	8.5	2.75382	0.8989	0.412757	8.3	1.12349	1	1.12349	1.33827	1.1193
90	83	M	L	○	×	×	×	○	×	×	Asymptomatic	×	80		82.6683	100.624	○	Closed-cell stent		None	None	None	2.99993	0.8716	0.29054	7.5	4.00012	0.9635	0.326419	7.3	1.10908	1	1.10908	1.23827	1.22938
91	84	M	L	○	○	〇	○	○	○	○	Symptomatic	○	92.3		50.456	94.0355	○	Closed-cell stent		None	None	None	4.49997	0.9773	0.217179	9.5	3.90464	1.262	0.240868	10.2	1.02088	1	1.02088	1.12736	1.02738
92	72	M	L	○	×	×	×	○	○	×	Asymptomatic	○	80		62.8308	99.362	○	Closed-cell stent		None	None	None	3.95554	1.2523	0.316594	8	2.89722	0.8051	0.323205	8.4	1.07605	1	1.07605	0.947464	0.957364
93	71	M	L	○	○	×	○	○	○	×	Symptomatic	○	85		41.0191	96.2838	○	Closed-cell stent		None	None	None	3.11369	0.8041	0.258247	7.5	3.46557	1.0673	0.277887	8.1	0.973452	1	0.973452	0.630792	0.539284
94	80	M	L	○	×	×	×	○	○	×	Symptomatic	○	95		81.1846	94.5809	○	Closed-cell stent		None	None	None	2.90387	0.9187	0.316371	8.5	8.78771	0.674	0.307972	8.2	1.34607	1	1.34607	1.61284	1.56474
95	71	M	L	○	○	×	○	○	○	×	Symptomatic	○	80		67.8894	95.5754	○	Closed-cell stent		None	None	None	11.0286	0.6284	0.056979	12	3.17832	1.2105	0.076698	12.3	0.993235	1	0.993235	0.528375	0.584736
96	41	M	R	○	×	×	×	○	○	×	Symptomatic	○	70		20.58	98.3476	○	Closed-cell stent		None	None	None	3.00008	1.1504	0.383456	7.5	2.36144	1.1563	0.380862	7.9	1.31016	1	1.31016	0.973625	0.801827
97	71	M	L	○	×	×	×	○	○	○	Asymptomatic	×	90		44.5132	97.9983	○	Closed-cell stent		None	None	None	3.04277	1.1372	0.373739	8.5	3.3626	0.7797	0.489658	7.4	1.05737	1	1.05737	0.636355	0.439278
98	66	M	R	×	×	×	〇	○	×	×	Asymptomatic	×	80		28.7699	103.781	○	Closed-cell stent		None	None	None	3.49988	0.7675	0.219293	9	3.97889	0.9618	0.231874	9.6	1.19831	1	1.19831	0.975635	0.873645
99	74	M	L	〇	×	×	〇	○	〇	〇	Asymptomatic	○	80		10.0599	102.528	○	Closed-cell stent		None	None	None	4.73868	0.9559	0.201723	11	3.27363	0.749	0.241726	11.6	1.66868	1	1.66868	1.05938	0.952415
100	85	M	R	×	×	○	×	○	×	×	Symptomatic	○	95	No cross flow	20.3403	95.5522	○	Closed-cell stent	○	None	None	None	6.00745	0.8237	0.137113	15	2.46595	0.8329	0.228798	12.8	1.66262	1	1.66262	1.06383	0.928173
101	69	M	R	×	×	×	×	○	×	×	Asymptomatic	×	80		25.6083	100.946	○	Closed-cell stent		None	None	None	4.00002	0.8126	0.203149	12.5	2.55123	0.8545	0.33776	10.4	1.17585	1	1.17585	0.764737	1.03564
102	85	M	L	○	○	×	〇	○	×	×	Symptomatic	×	90		51.9555	99.5966	○	Closed-cell stent		None	None	None	2.8612	0.815	0.284846	12.5	4.91537	0.9647	0.334937	12.7	0.970264	1	0.970264	1.43887	1.22837
103	77	F	R	×	×	○	×	○	×	×	Symptomatic	×	95		60.0453	100.782	○	Closed-cell stent		None	None	None	4.52696	0.9157	0.202277	12	2.19389	0.7121	0.196262	12.6	0.959984	1	0.959984	0.887584	1.05205
104	80	M	R	×	×	○	×	○	×	×	Symptomatic	○	90		79.1505	100.725	○	Closed-cell stent		None	None	None	1.99992	0.6762	0.338114	10.5	3.13816	0.8322	0.324584	10.9	1.03965	1	1.03965	1.02385	0.965768
105	68	M	L	×	×	×	×	○	×	×	Symptomatic	○	60		45.3447	102.463	○	Closed-cell stent		None	None	None	3.50016	0.8928	0.255074	11	1.24157	0.48	0.265187	11.7	1.74097	1	1.74097	0.683827	0.447365
106	72	M	R	○	○	○	×	○	○	×	Symptomatic	○	90		23.4909	96.6587	○	Closed-cell stent		None	None	None	2.50017	0.5552	0.222065	10.49	2.07781	0.7259	0.386608	9.89	1.54972	1	1.54972	0.897462	0.910294
107	85	M	R	○	×	○	×	○	○	×	Symptomatic	×	90		41.0945	90.435	○	Closed-cell stent		None	None	None	3.06832	0.6917	0.225433	12	1.59986	0.5222	0.349359	12.3	1.05474	1	1.05474	0.837265	0.873847
108	77	M	R	×	×	〇	×	○	×	×	Symptomatic	○	55		59.3829	99.7054	○	Closed-cell stent		None	None	None	1.92882	0.5969	0.309464	10.5	1.89979	0.6201	0.326404	10.8	1.05474	1	1.43729	0.928476	0.954637
109	70	F	R	○	×	×	×	○	○	×	Symptomatic	○	95		61.0268	94.9631	○	Closed-cell stent		None	None	None	2.23847	0.7457	0.313745	11	1.72161	0.5334	0.309827	11	1.439	1	1.439	1.35746	1.35647
110	75	M	R	×	×	×	〇	○	×	×	Symptomatic	○	95		41.2036	99.2033	○	Closed-cell stent		None	None	None	2.3989	0.5165	0.215307	11.49	4.4362	1.1019	0.309827	10.5	0.676235	1	0.676235	0.964536	1.07363
111	69	M	R	×	×	〇	×	○	×	×	Symptomatic	×	80		32.0281	98.7023	○	Closed-cell stent		None	None	None	3.03586	1.1151	0.36731	10.5	2.05304	0.6088	0.248388	11	1.36611	1	1.36611	1.36575	1.07274
112	83	M	R	〇	×	×	〇	○	〇	〇	Asymptomatic	×	80		45.8373	104.006	○	Open-cell Stent		None	None	None	2.50016	0.5427	0.217066	12	3.59788	1.0669	0.296536	12.6	1.36611	1	1.38272	0.857837	0.928174
113	74	M	R	〇	×	×	×	○	〇	×	Symptomatic	×	60		29.6361	97.6615	○	Closed-cell stent		None	None	None	2.65167	0.9643	0.363657	10	3.40873	1.0893	0.319562	10.6	0.878746	1	0.878746	0.977565	0.967386
Hyperperfusion group gourp (N=22)
Number	Age	Gender	Site	Hypertension	Diabates	Current smoker	CKD	Statin	ARB	PPI	Symptomatic	Vulnerable plaque	Degree of stenosis(%)	No cross flow	preope CVR	postope AI	Filter protection	Open-cell Stent	DWI positive	Ischemic events	Hemorrhagic events	Hyperperfusion syndrome	Before Rise time	Before Maximum ICG	Before BFI	Before TTP	After Rise time	After Maximum ICG	After BFI	After TTP	BFI ratio	BFI ratio	Just after CAS	6hr after CAS	1 day after CAS
1	62	F	R	○	○	×	×	○	○	×	Asymptomatic	×	95	No cross flow	21.7963	107.069	○	Closed-cell stent		None	None	None	2.25125	0.5628	0.249995	12	1.55404	0.6798	0.43744	10	1.74979	1	1.74979	1.68933	1.66338
2	79	M	R	○	○	×	○	○	×	○	Asymptomatic	×	95		23.7468	107.312	○	Closed-cell stent		None	None	None	1.62994	0.5404	0.331545	12	1.95242	0.898	0.459943	10.5	1.38727	1	1.38727	1.27166	0.902813
3	84	M	L	○	×	○	×	○	×	×	Symptomatic	○	74		35.2003	107.499	○	Open-cell Stent		None	None	None	3.45547	1.1363	0.328841	13	2.69068	1.2219	0.454123	10.5	1.38098	1	1.38098	0.940397	0.86703
4	79	M	L	○	×	×	×	○	×	○	Asymptomatic	○	90		17.7699	108.385	○	Closed-cell stent		None	None	None	3.08611	1.1721	0.379798	14	2.60038	1.1918	0.458317	10.5	1.20674	1	1.20674	1.62171	1.32489
5	78	M	R	○	×	×	×	○	×	×	Asymptomatic	×	80		8.68474	111.102	○	Closed-cell stent		None	None	None	2.89576	1.0135	0.349995	15	2.19224	1.1782	0.53744	12	1.53556	1	1.53556	1.32436	1.24624
6	83	Ｍ	R	○	○	×	○	○	×	×	Asymptomatic	○	81		27.5147	107.438	○	Closed-cell stent	○	None	None	None	4.73516	0.6786	0.143311	15.5	3.55414	0.9279	0.261076	11.5	1.82174	1	1.82174	1.74934	1.6217
7	86	F	R	○	○	×	○	○	○	○	Symptomatic	○	80		23.4472	109.799	○	Closed-cell stent		None	None	None	3.74093	1.0618	0.283833	11	3.07844	1.1139	0.361839	9.5	1.27483	1	1.27483	0.883262	0.965871
8	78	Ｍ	R	○	×	×	×	○	○	×	Asymptomatic	○	81		48.4442	105.356	○	Closed-cell stent		None	None	None	2.54981	0.9276	0.363792	12.5	2.28933	0.9341	0.408024	11.5	1.12159	1	1.12159	1.09744	1.05861
9	84	Ｍ	R	○	×	×	×	○	○	×	Asymptomatic	×	85		20.7664	113.422	○	Closed-cell stent		None	None	None	3.49984	1.1269	0.321986	13	3.69372	1.2058	0.326446	12	1.01385	1	1.01385	1.01223	1.00374
10	77	Ｍ	L	○	○	×	○	○	×	○	Symptomatic	○	80		62.3371	105.248	○	Open-cell Stent	○	None	None	None	1.00005	0.445	0.444976	12	1.42194	0.7513	0.528361	11	1.18739	1	1.18739	1.10909	1.07012
11	79	M	L	○	×	×	○	○	×	○	Asymptomatic	×	80		30.4742	110.969	○	Closed-cell stent		None	None	None	4.00002	0.8741	0.218524	12	3.10007	1.1099	0.358024	10.3	1.63837	1	1.63837	1.51333	1.15506
12	85	M	L	○	×	×	○	○	×	○	Asymptomatic	×	80		7.21942	105.961	○	Closed-cell stent		None	None	None	0.650429	0.1199	0.18434	11.99	0.464974	0.1384	0.297651	10.2	1.61468	1	1.61468	1.35998	1.48718
13	84	M	L	○	×	×	×	○	○	×	Symptomatic	○	95	No cross flow	3.36007	115.266	○	Open-cell Stent		None	None	HPS	6.17928	1.2658	0.204846	16.5	3.51451	1.5799	0.449536	14	2.19451	1	2.19451	1.95207	1.78157
14	58	M	L	○	○	×	×	○	○	×	Symptomatic	○	78	No cross flow	5.54707	118.211	○	Closed-cell stent		None	None	HPS	4.49406	1.3664	0.304046	14.5	2.66431	1.4562	0.546559	12	1.79762	1	1.79762	1.60416	1.39737
15	71	M	R	○	×	×	○	○	○	○	Symptomatic	×	99		22.6248	108.184	○	Closed-cell stent	○	None	None	None	5.00017	1.042	0.208393	14	4.34251	1.1785	0.271387	12	1.30228	1	1.30228	1.33732	1.23493
16	66	M	R	○	○	×	○	○	○	×	Asymptomatic	○	80		28.7699	105.781	○	Closed-cell stent		None	None	None	4.50006	1.1372	0.252708	10	3.17344	1.2073	0.380439	8	1.50545	1	1.50545	1.3993	1.3253
17	56	M	R	○	×	×	○	○	○	×	Asymptomatic	×	80		38.9334	105.577	○	Closed-cell stent		None	None	None	3.31663	1.0075	0.303772	12	3.10994	1.1194	0.359943	11.1	1.18491	1	1.18491	1.12275	1.12248
18	70	M	R	○	○	○	〇	○	○	○	Symptomatic	×	95		17.0554	130.49	○	Closed-cell stent		None	None	HPS	3.00004	0.9618	0.320596	12	1.91998	1.2559	0.654123	9.8	2.04033	1	2.04033	1.99796	2.06034
19	72	M	R	×	×	×	〇	○	×	×	Symptomatic	○	95	No cross flow	6.87874	126.542	○	Closed-cell stent		None	None	HPS	3.00004	0.6639	0.221297	10.5	2.04057	0.8332	0.408317	8	1.84511	1	1.84511	1.78086	1.71169
20	61	F	L	×	×	×	〇	○	×	×	Asymptomatic	×	95	No cross flow	8.45832	105.709	○	Closed-cell stent		None	None	None	3.28202	0.7185	0.21892	9.99	2.42562	0.8185	0.33744	8.5	1.54138	1	1.54138	1.36636	1.31261
21	69	M	R	〇	○	×	〇	○	〇	○	Symptomatic	×	95		24.9933	106.416	○	Open-cell Stent		None	None	None	3.89047	1.0409	0.267551	8.5	3.5685	1.2885	0.361076	7.5	1.34956	1	1.34956	1.35429	1.29597
22	75	M	L	〇	×	×	×	○	〇	×	Asymptomatic	○	90		5.31005	107	○	Closed-cell stent	○	None	None	None	2.99994	1.0288	0.34294	10.5	2.06636	1.1403	0.551839	8	1.60914	1	1.60914	1.48861	1.10542
